# Supplementary material for: Increased IGF2 and Immunosuppressive Cell Populations in Ascites of Patients with Recurrent High-Grade Serous Ovarian Cancer
Source: Biomedicines. 2025 Aug 26;13(9):2074. doi: 10.3390/biomedicines13092074 (PMC12467709; doi:10.3390/biomedicines13092074)
Supplement: Supplementary file 1 [file biomedicines-13-02074-s001.zip]

Archive with 1 entries (1 files):
- biomedicines-3752930-supplementary.xlsx
