# Supplementary material for: Increased IGF2 and Immunosuppressive Cell Populations in Ascites of Patients with Recurrent High-Grade Serous Ovarian Cancer
Source: Biomedicines. 2025 Aug 26;13(9):2074. doi: 10.3390/biomedicines13092074 (PMC12467709; doi:10.3390/biomedicines13092074)
Supplement: Supplementary file 1 [file biomedicines-13-02074-s001.zip › biomedicines-3752930-supplementary.xlsx]

## Sheet: Table S1
gene_id	baseMean	log2FoldChange	lfcSE	stat	pvalue	padj	status	control	comparison	gene_name
ENSG00000167244.21	68643.7	7.01397	1.07407	6.53028	6.56e-11	1.16e-06	OK	1054.07	136233	IGF2
ENSG00000181085.15	1295.66	5.03018	0.792697	6.34565	2.21e-10	1.95e-06	OK	76.9477	2514.37	MAPK15
ENSG00000227488.2	126.285	-25.3721	4.08082	-6.21741	5.05e-10	2.97e-06	OK	252.569	5.82e-06	GAGE12D
ENSG00000224902.5	98.7165	-25.0362	4.08091	-6.13496	8.52e-10	3.76e-06	OK	197.433	5.74e-06	GAGE12H
ENSG00000231881.2	49.1985	5.44936	0.983866	5.53872	3.05e-08	0.000107451	OK	2.20157	96.1955	AL109615.2
ENSG00000237763.9	940.293	-8.67074	1.61749	-5.36061	8.29e-08	0.000243749	OK	1875.98	4.60337	AMY1A
ENSG00000174876.16	3943.58	-8.57262	1.61346	-5.3132	1.08e-07	0.000271332	OK	7866.51	20.6616	AMY1B
ENSG00000118194.20	355.546	-4.40956	0.88729	-4.9697	6.71e-07	0.00114351	OK	679.137	31.9556	TNNT2
ENSG00000204385.12	452.898	4.82512	0.973259	4.95769	7.13e-07	0.00114351	OK	30.8651	874.931	SLC44A4
ENSG00000239951.1	140.904	-4.88025	0.980006	-4.97982	6.36e-07	0.00114351	OK	272.554	9.25444	IGKV3-20
ENSG00000240801.1	86.2985	9.42603	1.87935	5.01559	5.29e-07	0.00114351	OK	0.250544	172.346	AC132217.1
ENSG00000198483.13	96.0091	-5.41112	1.09589	-4.93767	7.91e-07	0.00116176	OK	187.609	4.40904	ANKRD35
ENSG00000205517.12	920.163	3.42821	0.706631	4.85149	1.23e-06	0.00166211	OK	156.43	1683.9	RGL3
ENSG00000211895.5	909.388	-4.7339	0.97915	-4.8347	1.33e-06	0.00167947	OK	1752.9	65.8736	IGHA1
ENSG00000171227.7	917.199	-3.37264	0.702565	-4.80048	1.58e-06	0.00186074	OK	1672.89	161.51	TMEM37
ENSG00000184160.8	828.295	4.75386	1.00648	4.72326	2.32e-06	0.00215393	OK	59.2047	1597.38	ADRA2C
ENSG00000187733.6	910.76	-7.77652	1.63821	-4.74696	2.06e-06	0.00215393	OK	1813.25	8.26976	AMY1C
ENSG00000211965.4	24.0783	-5.86472	1.24114	-4.72527	2.3e-06	0.00215393	OK	47.3442	0.812473	IGHV3-49
ENSG00000224373.3	27.6644	-5.81128	1.22481	-4.74462	2.09e-06	0.00215393	OK	54.3607	0.968091	IGHV4-59
ENSG00000205777.17	457.006	-9.84782	2.09343	-4.70415	2.55e-06	0.00224751	OK	913.021	0.99081	GAGE1
ENSG00000147041.12	47.8224	-7.29227	1.55707	-4.68332	2.82e-06	0.00230254	OK	95.0385	0.606326	SYTL5
ENSG00000177614.11	94.7494	-4.49805	0.961182	-4.67971	2.87e-06	0.00230254	OK	181.468	8.03067	PGBD5
ENSG00000211890.4	703.104	-6.08352	1.3031	-4.66848	3.03e-06	0.00232628	OK	1385.77	20.4348	IGHA2
ENSG00000241351.3	84.7743	-5.86236	1.26066	-4.65022	3.32e-06	0.00243617	OK	166.683	2.86515	IGKV3-11
ENSG00000139055.7	986.844	-4.95137	1.06954	-4.62943	3.67e-06	0.0024867	OK	1911.89	61.7949	ERP27
ENSG00000211964.3	45.5824	-5.89005	1.27104	-4.63403	3.59e-06	0.0024867	OK	89.653	1.51176	IGHV3-48
ENSG00000241294.1	14.085	-7.86394	1.71737	-4.57906	4.67e-06	0.00305029	OK	28.0496	0.120405	IGKV2-24
ENSG00000175161.13	138.724	7.88832	1.73046	4.55852	5.15e-06	0.00307669	OK	1.16609	276.282	CADM2
ENSG00000211966.2	19.2531	-8.31508	1.82396	-4.55882	5.14e-06	0.00307669	OK	38.3856	0.120525	IGHV5-51
ENSG00000244575.3	22.504	-7.82149	1.71706	-4.55516	5.23e-06	0.00307669	OK	44.8099	0.198094	IGKV1-27
ENSG00000211892.4	172.087	-5.75327	1.26871	-4.53473	5.77e-06	0.00328065	OK	337.91	6.26461	IGHG4
ENSG00000129654.8	1652.76	6.11998	1.35973	4.50086	6.77e-06	0.00372931	OK	46.8536	3258.66	FOXJ1
ENSG00000237943.7	102.241	3.48973	0.779975	4.47415	7.67e-06	0.00409917	OK	16.715	187.767	PRKCQ-AS1
ENSG00000105655.19	3689.96	3.4165	0.772709	4.42146	9.8e-06	0.00506331	OK	631.977	6747.94	ISYNA1
ENSG00000250986.1	149.748	5.07145	1.1484	4.41609	1.01e-05	0.00506331	OK	8.64979	290.847	LINC02600
ENSG00000114948.13	24.9412	-5.29906	1.20478	-4.39835	1.09e-05	0.00519816	OK	48.6467	1.2356	ADAM23
ENSG00000211973.2	14.428	-7.89929	1.7948	-4.40121	1.08e-05	0.00519816	OK	28.7356	0.120364	IGHV1-69
ENSG00000137747.16	158.216	-2.8625	0.653138	-4.38268	1.17e-05	0.00535541	OK	278.182	38.25	TMPRSS13
ENSG00000286942.1	45.1599	-8.12975	1.85593	-4.38042	1.18e-05	0.00535541	OK	89.9984	0.32132	AC017104.6
ENSG00000092850.12	96.1238	4.52287	1.0546	4.2887	1.8e-05	0.00776152	OK	8.01402	184.234	TEKT2
ENSG00000151967.18	30.8206	3.75936	0.877858	4.28242	1.85e-05	0.00776152	OK	4.23887	57.4023	SCHIP1
ENSG00000224650.2	37.7181	-5.15045	1.20171	-4.28593	1.82e-05	0.00776152	OK	73.3705	2.06577	IGHV3-74
ENSG00000186723.4	486.151	-7.37051	1.73224	-4.25491	2.09e-05	0.00857603	OK	966.462	5.84038	OR10H1
ENSG00000117154.12	23.7105	-8.61006	2.05427	-4.19131	2.77e-05	0.011115	OK	47.3	0.121053	IGSF21
ENSG00000131203.13	905.58	5.74221	1.37247	4.18386	2.87e-05	0.0112301	OK	33.2155	1777.94	IDO1
ENSG00000180178.11	88.7645	6.98076	1.68466	4.14372	3.42e-05	0.0128201	OK	1.39452	176.135	FAR2P1
ENSG00000271880.1	24.5149	7.60382	1.83314	4.14797	3.35e-05	0.0128201	OK	0.250759	48.7791	AGAP11
ENSG00000149043.16	1090.28	7.08369	1.71445	4.13175	3.6e-05	0.0129551	OK	15.9579	2164.6	SYT8
ENSG00000170381.14	51.1593	-3.39454	0.820789	-4.13571	3.54e-05	0.0129551	OK	93.4338	8.88473	SEMA3E
ENSG00000239732.3	23.2641	7.53894	1.83381	4.11109	3.94e-05	0.0138878	OK	0.248851	46.2793	TLR9
ENSG00000144843.11	358.388	-2.59041	0.63211	-4.09803	4.17e-05	0.0144065	OK	614.711	102.066	ADPRH
ENSG00000157368.10	73.2841	-3.37726	0.82669	-4.08528	4.4e-05	0.0149284	OK	133.701	12.8671	IL34
ENSG00000154269.15	42.3986	-5.23267	1.2909	-4.05351	5.05e-05	0.0164752	OK	82.6004	2.1968	ENPP3
ENSG00000189377.9	472.094	-5.53294	1.3637	-4.05731	4.96e-05	0.0164752	OK	924.227	19.9617	CXCL17
ENSG00000106537.8	1238.98	-2.5755	0.63917	-4.02945	5.59e-05	0.017405	OK	2121.97	355.988	TSPAN13
ENSG00000139800.8	30.3704	-8.23698	2.04411	-4.02961	5.59e-05	0.017405	OK	60.5401	0.200662	ZIC5
ENSG00000261150.2	6191.7	4.01953	0.997908	4.02796	5.63e-05	0.017405	OK	719.207	11664.2	EPPK1
ENSG00000165462.5	35.2946	5.27746	1.31309	4.01913	5.84e-05	0.0177591	OK	1.77423	68.8151	PHOX2A
ENSG00000278196.3	37.3267	-5.60996	1.39804	-4.01273	6e-05	0.0179377	OK	73.1556	1.4979	IGLV2-8
ENSG00000099869.8	25.4802	7.65575	1.91127	4.00559	6.19e-05	0.0180059	OK	0.251464	50.709	IGF2-AS
ENSG00000117394.23	14054.4	2.57857	0.644331	4.00193	6.28e-05	0.0180059	OK	4030.82	24078	SLC2A1
ENSG00000167701.14	50.2718	3.13129	0.782798	4.00012	6.33e-05	0.0180059	OK	10.2993	90.2442	GPT
ENSG00000280145.3	19.8677	5.83387	1.46067	3.99397	6.5e-05	0.0181864	OK	0.684633	39.0507	CU638689.4
ENSG00000184428.13	1976.17	2.36909	0.594369	3.9859	6.72e-05	0.0185218	OK	640.972	3311.36	TOP1MT
ENSG00000172986.13	150.517	-2.84089	0.717446	-3.95972	7.5e-05	0.0198915	OK	264.164	36.8707	GXYLT2
ENSG00000211947.2	59.1573	-5.58363	1.41447	-3.94752	7.9e-05	0.0198915	OK	115.898	2.41676	IGHV3-21
ENSG00000211970.3	23.4949	-4.96712	1.25304	-3.96406	7.37e-05	0.0198915	OK	45.5341	1.45574	IGHV4-61
ENSG00000245149.4	119.224	2.74648	0.695687	3.94787	7.89e-05	0.0198915	OK	30.9239	207.523	RNF139-AS1
ENSG00000265185.5	74.6866	3.51834	0.889947	3.95343	7.7e-05	0.0198915	OK	11.9897	137.383	SNORD3B-1
ENSG00000276775.1	31.1962	-5.65904	1.4329	-3.94938	7.84e-05	0.0198915	OK	61.1815	1.21082	IGHV4-4
ENSG00000184343.11	78.6353	5.61117	1.42392	3.94064	8.13e-05	0.0201822	OK	3.15298	154.118	SRPK3
ENSG00000148942.15	74.4565	-6.11602	1.55454	-3.9343	8.34e-05	0.0204346	OK	146.797	2.11646	SLC5A12
ENSG00000170214.5	233.735	3.15256	0.804316	3.91955	8.87e-05	0.0214287	OK	47.2559	420.213	ADRA1B
ENSG00000225698.3	28.9484	-7.01515	1.79257	-3.91346	9.1e-05	0.0216799	OK	57.4526	0.44416	IGHV3-72
ENSG00000198829.6	130.462	-5.71337	1.46482	-3.90038	9.6e-05	0.0225458	OK	256.044	4.87999	SUCNR1
ENSG00000204542.3	1549.81	-8.16724	2.09719	-3.89437	9.85e-05	0.0225458	OK	3088.87	10.7453	C6orf15
ENSG00000261807.2	62.0952	-8.43633	2.16514	-3.89644	9.76e-05	0.0225458	OK	123.833	0.357477	LINC02141
ENSG00000274274.1	87.1355	-8.19854	2.11053	-3.88459	0.000102501	0.0231718	OK	173.68	0.591212	GAGE13
ENSG00000138696.11	234.827	3.31484	0.855117	3.87648	0.000105979	0.0236021	OK	42.8868	426.767	BMPR1B
ENSG00000267053.8	44.5324	5.14977	1.32933	3.87396	0.000107081	0.0236021	OK	2.44009	86.6248	AC092296.2
ENSG00000251381.8	275.359	3.94972	1.02566	3.85093	0.000117673	0.0256163	OK	33.4742	517.243	LINC00958
ENSG00000162951.11	58.5102	5.83556	1.51921	3.84118	0.000122444	0.0263299	OK	2.01393	115.007	LRRTM1
ENSG00000072041.17	36.0431	5.24886	1.37141	3.82735	0.00012953	0.0275182	OK	1.8472	70.2389	SLC6A15
ENSG00000117215.15	14.237	-5.35953	1.40154	-3.82404	0.000131281	0.027558	OK	27.797	0.677045	PLA2G2D
ENSG00000178222.13	149.334	4.54899	1.19519	3.80607	0.000141192	0.0292899	OK	12.2359	286.431	RNF212
ENSG00000160957.13	1526.65	3.19868	0.84112	3.80288	0.000143025	0.0293251	OK	299.897	2753.4	RECQL4
ENSG00000241755.1	22.767	-6.62959	1.7472	-3.79441	0.000147997	0.0299957	OK	45.0788	0.455267	IGKV1-9
ENSG00000090539.15	186.176	-4.35959	1.15306	-3.7809	0.000156262	0.0300695	OK	355.056	17.2954	CHRD
ENSG00000183833.16	188.898	4.31979	1.14154	3.78419	0.000154212	0.0300695	OK	18.0158	359.781	MAATS1
ENSG00000237452.2	36.6514	-7.78683	2.05754	-3.78453	0.000154	0.0300695	OK	72.9724	0.330436	BHMG1
ENSG00000257563.1	11.4074	6.51546	1.71938	3.78943	0.000150996	0.0300695	OK	0.246687	22.5681	AC126755.3
ENSG00000267128.2	68.1734	5.78568	1.53064	3.77991	0.000156888	0.0300695	OK	2.42761	133.919	RNF157-AS1
ENSG00000143869.7	65.3132	-5.06354	1.35004	-3.75067	0.000176364	0.0330832	OK	126.834	3.79278	GDF7
ENSG00000159164.10	136.021	3.62652	0.96632	3.75292	0.000174785	0.0330832	OK	20.3766	251.666	SV2A
ENSG00000211893.4	264.292	-4.33807	1.16207	-3.73305	0.000189173	0.0351125	OK	503.681	24.9039	IGHG2
ENSG00000231064.7	29.7171	4.20502	1.13301	3.71139	0.000206127	0.0378609	OK	3.0568	56.3774	AC234582.1
ENSG00000171596.7	204.068	-5.33806	1.43947	-3.70835	0.000208612	0.0379222	OK	398.29	9.84656	NMUR1
ENSG00000111432.4	143.854	3.64931	0.991131	3.68197	0.00023144	0.0416427	OK	21.2372	266.471	FZD10
ENSG00000144959.10	849.06	-2.08438	0.566961	-3.67641	0.000236542	0.0421308	OK	1374.11	324.012	NCEH1
ENSG00000271672.1	13.2873	-7.78003	2.12266	-3.66523	0.000247115	0.0435738	OK	26.4542	0.120357	DUXAP8
ENSG00000235890.2	32.7453	4.45115	1.21579	3.66112	0.000251114	0.0438406	OK	2.86309	62.6276	TSPEAR-AS1
ENSG00000147180.16	124.325	3.20206	0.876444	3.65347	0.000258718	0.0443029	OK	24.371	224.28	ZNF711
ENSG00000211959.2	42.124	-5.71064	1.56398	-3.65136	0.000260856	0.0443029	OK	82.6694	1.5786	IGHV4-39
ENSG00000260428.3	469.196	2.60091	0.712399	3.65092	0.0002613	0.0443029	OK	132.791	805.602	SCX
ENSG00000147614.4	20.0956	-5.01378	1.37665	-3.64202	0.000270512	0.0454279	OK	38.9844	1.20668	ATP6V0D2
ENSG00000056998.20	281.843	-4.16599	1.15005	-3.62243	0.000291852	0.0485493	OK	533.942	29.7445	GYG2
